# Supplementary material for: Edible Xanthan/Propolis Coating and Its Effect on Physicochemical, Microbial, and Sensory Quality Indices in Mackerel Tuna (Euthynnus affinis) Fillets during Chilled Storage
Source: Gels. 2022 Jun 25;8(7):405. doi: 10.3390/gels8070405 (PMC9315731; doi:10.3390/gels8070405)
Supplement: Supplementary file 1 [file gels-08-00405-s001.zip]

Archive with 1 entries (1 files):
- gels-1733246-supplementary.pdf
